# Supplementary material for: Epilepsy-associated SCN2A (NaV1.2) variants exhibit diverse and complex functional properties
Source: J Gen Physiol. 2023 Aug 14;155(10):e202313375. doi: 10.1085/jgp.202313375 (PMC10424433; doi:10.1085/jgp.202313375)
Supplement: Table S2 — shows comparison of NaV1.2A biophysical properties. [file JGP_202313375_TableS2.xlsx]

## Sheet: Manual vs Automated Patch
Supplemental Table 2: Comparison of Nav1.2A Biophysical Properties
	Manual Patch Clamp					Automated Patch Clamp
	Average	SEM	n	SD		Average	SEM	n	SD	p-value
V½ Activation (mV)	-12.8	1.4	14	5.1		-13.5	0.3	782	7.9	0.7559
Slope (k)	6.4	0.4	14	1.4		6.9	0.1	782	2.6	0.6569
V½ Inactivation (mV)	-50.1	1.2	16	4.9		-46.7	0.3	1253	9.1	0.03
Slope (k)	-5.2	0.2	16	2.5		-6.3	0.1	1253	0.8	0.1101
Recovery Tau Fast (ms)	2.7	0.4	12	1.5		4.8	0.3	898	10.4	0.46
% Tau Fast	47.8	3.8	12	13.2		55.7	0.4	898	12.6	0.0506
Recovery Tau Slow (ms)	168.4	19	12	65.8		140.5	4.4	898	131.6	0.0103
Onset of Inactivation at 0 mV (ms)	0.52	0.03	17	0.14		1.2	0.02	1320	0.95	0.000120561
