# Supplementary material for: Epilepsy-associated SCN2A (NaV1.2) variants exhibit diverse and complex functional properties
Source: J Gen Physiol. 2023 Aug 14;155(10):e202313375. doi: 10.1085/jgp.202313375 (PMC10424433; doi:10.1085/jgp.202313375)
Supplement: Table S3 — shows biophysical properties of NaV1.2A population and epilepsy-associated variants. [file JGP_202313375_TableS3.xlsx]

## Sheet: Training Set Variants
Supplemental Table 3: Biophysical Properties of Nav1.2A Population and Epilepsy Associated Variants
		Current Amplitude												Voltage-Dependence of Activation																								Voltage-Dependence of Inactivation
Variant		I, pA/pF, Vm =0 mV				I (Fold WT)								V½ (mV)				ΔV½ (mV)								k				k (Fold WT)								V½ (mV)				ΔV½ (mV)
		AVG	SEM	SD		AVG	SEM	SD		P		n		AVG	SEM	SD		AVG	SEM	SD		P		n		AVG	SEM	SD		AVG	SEM	SD		P		n		AVG	SEM	SD		AVG	SEM	SD		P		n
WT		-207.532	13.3242	168.012		1	0.0556978	0.702322				159		-14.2875	0.602941	6.14882		-2.73655e-15	0.530054	5.40551				104		6.26813	0.247824	2.52732		1	0.0367604	0.374884				104		-47.2962	0.443617	7.32976		4.12369e-15	0.42956	7.09749				273
Beta Cells		-20.0416	1.66158	12.7628		0.171208	0.0119264	0.0916087				59		ND	ND	ND		ND	ND	ND				0		ND	ND	ND		ND	ND	ND				0		ND	ND	ND		ND	ND	ND				0
R19K		-100.643	12.1999	72.1756		0.7536	0.09135	0.540434		0.9695		35		-11.8743	1.20278	7.21666		1.449	1.203	7.218		0.9876		36		6.06939	0.448261	2.68957		1.01	0.07458	0.44748		0.9999		36		-44.7543	1.23653	8.20223		-0.835747	1.23653	8.20223		0.9999		44
K908R		-114.196	15.8419	74.3049		0.8551	0.1186	0.556283		0.9999		22		-11.405	1.26377	5.79132		1.918	1.264	5.79238		0.5765		21		6.89443	0.420331	1.9262		1.147	0.06993	0.32046		0.1267		21		-44.2297	0.872323	5.01111		-0.311126	0.872323	5.01111		0.9999		33
E1153K		-197.403	20.314	136.271		0.9125	0.0939	0.6299		0.5042		45		-18.4189	1.4945	7.62049		0.5102	1.495	7.62303		0.9999		26		6.62369	0.464374	2.36785		1.28	0.08975	0.457637		0.1835		26		-51.525	0.918346	6.74844		-0.558913	0.918346	6.74844		0.9999		54
G1522A		-148.85	19.3545	96.7724		0.6881	0.08947	0.44735		0.0527		25		-17.2409	1.21825	5.16858		1.688	1.218	5.16754		0.9999		18		7.26267	0.454808	1.92959		1.404	0.0879	0.372928		0.0159		18		-53.3493	1.10306	5.73169		-2.38317	1.10306	5.73169		0.1262		27
R853Q		-160.279	12.6917	103.108		0.7403	0.04976	0.404252		0.9999		66		-13.6508	0.871255	6.28271		-1.133	0.8856	6.38615		0.9999		52		7.22269	0.374945	2.70377		1.057	0.05409	0.390049		0.9999		52		-53.2997	0.505492	5.74128		-6.31682	0.5026	5.70844		1.86307e-07		129
R937C		-33.4845	1.88628	7.77732		0.2089	0.02317	0.0955324		7.89288e-08		17		-16.4194	2.49352	6.59723		-2.281	1.894	5.01105		0.9227		7		11.4984	1.53858	4.07071		1.34	0.2137	0.565397		0.3948		7		-60.242	2.59952	8.22041		-14.0888	2.66602	8.4307		9.37228e-05		10
M1897T		-233.494	18.6308	159.182		1.081	0.09956	0.850641		0.9999		73		-10.5984	0.98079	6.12503		1.403	0.9366	5.84907		0.9999		39		6.46644	0.50281	3.14005		0.88	0.06969	0.435214		0.6697		39		-39.6514	0.907053	10.4606		8.23967	0.903375	10.4182		1.092e-12		133
R1882Q		-143.589	15.997	119.71		0.7629	0.1002	0.749828		0.1858		56		-13.7453	1.00524	6.35768		-2.054	0.93	5.88184		0.486		40		7.2193	0.465802	2.94599		0.9857	0.06475	0.409515		0.9999		40		-42.5338	0.863392	8.80491		5.1944	0.853808	8.70717		1.64088e-05		104
[truncated: 80 more columns]
