# Supplementary material for: Epilepsy-associated SCN2A (NaV1.2) variants exhibit diverse and complex functional properties
Source: J Gen Physiol. 2023 Aug 14;155(10):e202313375. doi: 10.1085/jgp.202313375 (PMC10424433; doi:10.1085/jgp.202313375)
Supplement: Table S4 — shows biophysical properties of NaV1.2A epilepsy-associated variants. [file JGP_202313375_TableS4.xlsx]

## Sheet: Epilepsy Nav1.2A Variants
Supplemental Table 4: Biophysical Properties of Nav1.2A Epilepsy Associated Variants
		Current Amplitude														Voltage-Dependence of Activation																												Voltage-Dependence of Inactivation
Variant		I, pA/pF, Vm =0 mV					I (Fold WT)									V½ (mV)					ΔV½ (mV)									k					k (Fold WT)									V½ (mV)					ΔV½ (mV)
		AVG	SEM	SD	95% CI		AVG	SEM	SD	95% CI		P		n		AVG	SEM	SD	95% CI		AVG	SEM	SD	95% CI		P		n		AVG	SEM	SD	95% CI		AVG	SEM	SD	95% CI		P		n		AVG	SEM	SD	95% CI		AVG
WT		-121.98	3.17095	99.9228	6.21496		1	0.0251156	0.791441	0.00156213				993		-13.5161	0.285027	7.97058	0.558644		-4.9157e-16	0.233154	6.51997	0.0163413				782		6.91644	0.0941192	2.63197	0.18447		1	0.0128121	0.35828	0.000897975				782		-46.678	0.257867	9.1279	0.505409		-5.06963e-15
Beta Cells		-20.0416	1.66158	12.7628	3.25664		0.171208	0.0119264	0.0916087	0.00304322				59		ND	ND	ND	ND		ND	ND	ND	ND				0		ND	ND	ND	ND		ND	ND	ND	ND				0		ND	ND	ND	ND		ND
G211D		ND	ND	ND	ND		ND	ND	ND	ND		ND		0		ND	ND	ND	ND		ND	ND	ND	ND		ND		0		ND	ND	ND	ND		ND	ND	ND	ND		ND		0		ND	ND	ND	ND		ND
A427D		-118.142	14.758	94.4972	28.9251		0.8749	0.1093	0.699861	0.0334562		0.555		41		-16.3163	1.19815	7.57779	2.34834		-4.099	1.198	7.57682	0.371257		0.0268		40		7.71985	0.273686	1.73094	0.536415		1.336	0.04736	0.299531	0.0146767		0.0016		40		-50.0864	0.915696	7.32557	1.79473		-7.824
E430A		-62.8117	8.97504	53.097	17.5907		0.6219	0.08886	0.525703	0.0294388		0.1894		35		-14.0823	1.55573	8.52107	3.04917		0.1205	1.556	8.52256	0.556797		0.9999		30		7.5671	0.495258	2.71264	0.970687		0.9939	0.06505	0.356294	0.0232774		0.9999		30		-51.5077	1.37713	10.3055	2.69913		-1.851
R571H		-97.9623	11.7626	78.9058	23.0542		0.7017	0.08426	0.565233	0.0246186		0.1774		45		-10.6612	1.34208	8.3813	2.63043		3.313	1.342	8.38079	0.421181		0.07		39		7.05685	0.364613	2.27701	0.714629		1.047	0.05409	0.337792	0.0169759		0.9999		39		-46.9787	1.1258	8.86457	2.20653		0.208
Y816F		-100.297	12.4425	81.5907	24.3868		0.7428	0.09215	0.604268	0.0275429		0.0691		43		-10.971	1.48445	9.27038	2.90947		1.246	1.484	9.26758	0.465747		0.9999		39		8.088	0.444128	2.77358	0.870475		1.4	0.07685	0.479928	0.024119		0.0009		39		-47.2581	1.1254	9.41581	2.20575		-4.995
G879R		-51.1202	4.77878	35.4404	9.36623		0.8842	0.08596	0.637496	0.0227176		0.9998		55		-13.5624	1.04799	7.3359	2.05401		-4.421	1.047	7.329	0.293155		0.0227		49		8.58176	0.390186	2.7313	0.76475		1.068	0.05296	0.37072	0.0148285		0.3663		49		-48.5183	0.963058	9.67861	1.88756		-2.656
A880S		-70.5387	8.08004	55.394	15.8366		0.7463	0.08549	0.58609	0.0244407		0.4393		47		-16.0582	0.88662	5.88117	1.73774		1.78	0.8866	5.88104	0.261969		0.1389		44		8.0697	0.279629	1.85485	0.548063		1.079	0.03739	0.248017	0.0110478		0.2973		44		-52.9661	1.06013	8.93281	2.07782		0.8033
G882E		-22.4656	1.7223	8.25987	3.37565		0.177	0.01357	0.0650794	0.0055458		7.256e-12		23		-13.1628	1.29431	5.64177	2.5368		0.3791	1.294	5.64042	0.581843		0.4922		19		11.6763	0.810057	3.53096	1.58768		1.88	0.1304	0.5684	0.0586339		2.84147e-10		19		-54.9877	1.6247	9.04595	3.18435		-8.679
F978L		-15.8965	1.56113	3.49079	3.05976		0.1541	0.01513	0.0338317	0.0132618		0.0008		5		-15.4658	1.76641	4.32681	3.4621		-6.671	1.467	3.5934	1.17382		0.0687		6		10.7826	1.42631	3.49373	2.79552		1.384	0.1831	0.448502	0.146508		0.0711		6		-60.3275	2.67837	7.57557	5.24951		-16.53
D997G		-231.419	23.0707	158.165	45.2177		0.7848	0.07824	0.536386	0.022368		0.8637		47		-17.5431	1.16435	6.16116	2.28208		-2.547	1.164	6.15931	0.431144		0.2769		28		6.10579	0.652352	3.45192	1.27859		0.9424	0.1007	0.532854	0.0372991		0.5799		28		-48.893	0.700651	6.60993	1.37325		-1.78216
E999K		-187.765	20.9396	129.08	41.0408		1.266	0.1412	0.870415	0.0448943		0.3293		38		-20.6764	0.841669	4.4537	1.64964		-2.731	0.8417	4.45386	0.311764		0.1466		28		5.70934	0.367376	1.94397	0.720043		0.8006	0.05151	0.272565	0.0190792		0.0149		28		-51.2861	0.949449	7.77158	1.86089		0.4278
K1260E		-103.129	17.6215	119.515	34.5374		1.021	0.1745	1.18352	0.0504272		0.9999		46		-14.4761	1.36517	8.30402	2.67569		-0.2732	1.365	8.30297	0.439825		0.9999		37		8.29262	0.589859	3.58797	1.1561		1.089	0.07748	0.471292	0.0249653		0.9999		37		-51.6897	0.982359	7.79723	1.92539		-2.033
K1260Q		-119.111	10.6101	82.1854	20.7954		1.373	0.1223	0.947332	0.0309456		0.0559		60		-14.5116	0.770722	5.71583	1.51059		-5.386	0.7707	5.71566	0.203682		0.0009		55		6.87067	0.27316	2.02581	0.535384		0.9563	0.03802	0.281964	0.010048		0.9999		55		-50.7928	0.795179	7.87187	1.55852		-4.926
R1319L		-45.0771	6.69117	31.3844	13.1145		0.3039	0.0451	0.211538	0.0188457		0.0016		22		-16.1756	1.28817	5.76088	2.52477		1.77	1.288	5.76011	0.564481		0.3619		20		8.50175	0.542702	2.42704	1.06368		1.192	0.0761	0.34033	0.0333517		0.157		20		-59.0835	1.34784	7.85916	2.64171		-7.37
Q1479P		-40.7516	8.48014	32.8434	16.6208		0.508	0.1057	0.409374	0.0534906		0.047		15		-3.24016	1.06082	3.96923	2.07917		1.842	1.061	3.9699	0.555776		0.5524		14		8.77693	0.808571	3.02539	1.58477		1.073	0.0988	0.369676	0.0517537		0.5047		14		-41.9138	3.79458	13.6815	7.43723		-1.248
I1537S/M1538I		-86.276	7.81737	54.7216	15.3218		0.4795	0.04345	0.30415	0.0121658		4.27786e-05		49		-12.5511	1.04482	7.00887	2.04781		1.555	1.045	7.01007	0.305322		0.2844		45		6.83689	0.269085	1.80508	0.527397		1.153	0.04537	0.304351	0.0132559		0.0378		45		-40.5782	1.05478	8.17032	2.06734		3.075
R1626Q		-129.563	19.4465	102.901	38.1144		1.65	0.2477	1.31071	0.0917477		0.0087		28		-17.4311	1.39326	6.07309	2.73075		1.036	1.393	6.07195	0.626358		0.3418		19		7.08963	0.66065	2.87971	1.29485		0.9452	0.08808	0.383932	0.0396049		0.6694		19		-43.0552	1.3292	8.61423	2.60519		7.527
S1780I		-79.5907	11.0422	70.7045	21.6423		0.788	0.1093	0.699861	0.0334562		0.9842		41		-12.8281	0.912479	5.47488	1.78843		1.375	0.9125	5.475	0.298078		0.9488		36		7.23853	0.362412	2.17447	0.710314		0.9507	0.0476	0.2856	0.015549		0.9999		36		-45.5988	1.14758	8.5877	2.24922		4.058
M1879T		-156.21	16.6838	108.123	32.6997		0.9828	0.105	0.680478	0.031755		0.9999		42		-19.1318	1.20829	6.39366	2.3682		3.693	1.208	6.39214	0.447441		0.0149		28		6.08874	0.576937	3.05286	1.13078		0.9855	0.09338	0.494121	0.0345878		0.9999		28		-40.0804	0.81775	5.8399	1.60276		12.8
E1880K		-129.596	21.4953	117.735	42.1301		1.289	0.2139	1.17158	0.0765417		0.9999		30		-5.19196	0.978405	4.37556	1.91764		2.923	0.9784	4.37554	0.428795		0.265		20		7.1673	0.586813	2.62431	1.15013		0.9282	0.076	0.339882	0.0333079		0.9999		20		-36.9584	1.39176	9.74232	2.7278		3.403
R1882L		-80.5624	14.866	87.9486	29.1369		0.6309	0.1164	0.688632	0.0385627		0.0054		35		-6.50158	1.20809	7.04433	2.36782		3.715	1.208	7.04379	0.406046		0.0083		34		7.60953	0.478628	2.79086	0.938093		1.109	0.06975	0.406709	0.0234451		0.2854		34		-38.0153	1.10573	6.9053	2.1672		5.038
R1882Q		-63.7755	7.27883	51.4691	14.2663		0.6777	0.07851	0.55515	0.0217615		0.0554		50		-13.9426	0.940943	6.45078	1.84422		3.896	0.9409	6.45049	0.268994		0.0015		47		8.24481	0.34538	2.3678	0.676932		1.103	0.04619	0.316663	0.0132053		0.2988		47		-47.1716	1.31763	11.5622	2.58251		6.598
R853Q		-84.3446	13.3791	66.8955	26.2225		0.5315	0.08432	0.4216	0.0330528		0.001		25		-12.1909	0.940582	4.70291	1.84351		1.981	0.9406	4.703	0.368708		0.1406		25		7.27072	0.473736	2.36868	0.928506		1.155	0.07528	0.3764	0.0295092		0.0849		25		-53.9294	1.2628	7.14348	2.47504		-5.423
D1050V		-153.909	15.6493	137.322	30.672		2.273	0.2773	2.4333	0.0619373		0.0076		77		-13.3588	0.875376	6.66667	1.71571		-2.085	0.929	7.07505	0.239084		0.2686		58		7.38566	0.319486	2.43313	0.626181		0.9667	0.04667	0.355428	0.0120108		0.9999		58		-45.5649	0.817164	9.02587	1.60161		0.9473
E1211K		-81.6881	8.89564	65.9718	17.4351		0.797	0.08695	0.644838	0.0229793		0.5039		55		-13.4682	0.985369	7.03695	1.93129		-5.07	0.974	6.95575	0.267314		0.0109		51		7.68904	0.412688	2.94718	0.808853		0.9903	0.05343	0.381567	0.0146639		0.9999		51		-54.0863	0.843124	7.72736	1.65249		-11.56
K1422E		-27.5108	3.70886	15.292	7.26924		0.2737	0.0369	0.152143	0.0175408		0.0092		17		-6.69867	1.48527	5.9411	2.91108		1.417	1.485	5.94	0.727637		0.8814		16		8.364	0.583999	2.336	1.14462		1.083	0.07563	0.30252	0.037058		0.9999		16		-45.115	2.03716	8.14864	3.99276		-4.753
S1758R		-20.6812	4.79911	15.1761	9.40609		0.3633	0.08431	0.266612	0.0522549		0.017		10		-16.2066	2.90843	9.19727	5.70042		-6.673	2.908	9.1959	1.80236		0.049		10		10.1535	1.50097	4.74648	2.94184		1.183	0.1748	0.552766	0.10834		0.8132		10		-61.837	1.92809	6.09714	3.77898		-14.02
A1773T		-114.423	12.3834	75.325	24.2709		0.715	0.07738	0.470684	0.0249331		0.1839		37		-20.5972	1.21385	6.64852	2.3791		-2.048	1.214	6.64935	0.434416		0.4309		30		7.6201	0.446485	2.4455	0.875095		1.311	0.07682	0.42076	0.0274892		0.0035		30		-58.369	1.22876	8.86074	2.40833		-9.183
[truncated: 131 more columns]
