# Supplementary material for: Epilepsy-associated SCN2A (NaV1.2) variants exhibit diverse and complex functional properties
Source: J Gen Physiol. 2023 Aug 14;155(10):e202313375. doi: 10.1085/jgp.202313375 (PMC10424433; doi:10.1085/jgp.202313375)
Supplement: Table S5 — shows biophysical properties of NaV1.2N epilepsy-associated variants. [file JGP_202313375_TableS5.xlsx]

## Sheet: Epilepsy Nav1.2N Variants
Supplemental Table 5: Biophysical Properties of Nav1.2N Epilepsy Associated Variants
		Current Amplitude														Voltage-Dependence of Activation																												Voltage-Dependence of Inactivation
Variant		I, pA/pF, Vm =0 mV					I (Fold WT)									V½ (mV)					ΔV½ (mV)									k					k (Fold WT)									V½ (mV)					ΔV½ (mV)
		AVG	SEM	SD	95% CI		AVG	SEM	SD	95% CI		P		n		AVG	SEM	SD	95% CI		AVG	SEM	SD	95% CI		P		n		AVG	SEM	SD	95% CI		AVG	SEM	SD	95% CI		P		n		AVG	SEM	SD	95% CI		AVG
WT		-104.993	4.07813	103.732	7.993		1	0.0339597	0.863805	0.0665598				647		-13.3	0.334104	7.75669	0.654833		4.23181e-16	0.295975	6.87147	0.5801				539		7.6553	0.134865	3.13107	0.26433		1	0.0169153	0.392713	0.0331535				539		-47.9948	0.342849	9.96033	0.671971		5.73317e-15
Beta Cells		-20.0416	1.66158	12.7628	3.25664		0.171208	0.0119264	0.0916087	0.0233754				59		ND	ND	ND	ND		ND	ND	ND	ND				0		ND	ND	ND	ND		ND	ND	ND	ND				0		ND	ND	ND	ND		ND
G211D		-80.4368	10.76	67.1964	21.0893		0.6746	0.09025	0.563611	0.176887		0.13212		39		-19.1278	1.1996	6.99479	2.35117		-6.421	1.2	6.99714	2.35196		0.000349264		34		7.34321	0.486947	2.83937	0.954399		1.194	0.07918	0.461695	0.15519		0.109857		34		-49.403	1.30481	10.1909	2.55739		-5.947
A427D		-130.171	13.5113	87.5629	26.4816		0.8122	0.0843	0.546326	0.165225		0.9999		42		-17.2279	1.34794	8.08762	2.64191		-4.772	1.348	8.088	2.64203		0.0366527		36		7.43119	0.417728	2.50637	0.818732		0.879	0.04941	0.29646	0.0968418		0.2043		36		-51.6025	0.9033	7.39383	1.77044		-5.018
E430A		-72.5331	10.2843	59.9673	20.1569		0.9698	0.1375	0.801756	0.269495		0.9999		34		-18.1538	1.06149	5.41257	2.08049		-4.188	0.9325	4.75484	1.82767		0.0302136		26		7.49745	0.41502	2.11619	0.813423		0.812	0.04495	0.229201	0.0881004		0.2889		26		-53.7069	1.27178	9.0823	2.49264		-3.08
R571H		-99.0365	10.5192	68.1721	20.6172		0.8438	0.08963	0.580869	0.175672		0.6743		42		-13.9335	1.46641	8.9198	2.8741		-4.57	1.466	8.91733	2.87331		0.0395768		37		6.86822	0.377957	2.29902	0.740782		0.8567	0.04714	0.286741	0.0923927		0.4611		37		-46.9297	1.76962	13.934	3.46839		1.029
Y816F		-117.234	13.9839	85.0607	27.4079		0.7315	0.08725	0.530721	0.171007		0.9999		37		-17.4393	1.42253	7.92033	2.78811		-4.984	1.423	7.92293	2.78903		0.034578		31		7.04194	0.354701	1.97489	0.695201		0.833	0.04196	0.233623	0.0822401		0.0615		31		-51.0843	1.17574	9.33211	2.3044		-4.499
G879R		-85.5848	11.8073	79.2058	23.1419		1.229	0.1922	1.28932	0.376705		0.9999		45		-9.39489	1.05606	6.51002	2.06985		1.697	1.067	6.57743	2.09128		0.9999		38		8.36666	0.592106	3.64999	1.16051		1.06	0.07533	0.464365	0.147644		0.9999		38		-47.3791	0.96951	9.24854	1.9002		1.778
A880S		-74.8128	10.3083	77.1399	20.2038		1.247	0.1755	1.31332	0.343974		0.9999		56		-11.8728	1.01422	7.38362	1.98783		-2.884	1.004	7.30923	1.9678		0.2382		53		8.09875	0.35831	2.60854	0.702275		0.9863	0.04384	0.31916	0.0859248		0.9999		53		-48.8575	1.04741	9.82554	2.05288		-4.356
G882E		-22.8796	2.90245	10.4649	5.68869		0.2986	0.03787	0.136542	0.0742238		9.13207e-05		13		-19.7617	3.57624	10.1151	7.00931		-3.596	3.576	10.1145	7.00883		0.6141		8		9.45475	0.613515	1.73528	1.20247		1.265	0.08211	0.232242	0.160933		0.0174		8		-64.0733	1.28871	6.69633	2.52583		-11.13
F978L		-15.9381	4.39397	13.1819	8.61203		0.3118	0.08624	0.25872	0.169027		0.0026		9		-15.1299	1.94187	5.13771	3.806		-8.301	2.656	7.02712	5.20566		0.0588		7		9.99814	1.09236	2.89012	2.14099		1.056	0.1233	0.326221	0.241664		0.5747		7		-57.9185	2.40338	8.6655	4.71053		-13.7
D997G		-157.1	17.5632	100.893	34.4232		0.6938	0.07756	0.445548	0.152015		0.1858		33		-17.8981	1.89025	8.6622	3.70482		-1.103	1.89	8.66107	3.70433		0.7385		21		6.36886	0.783181	3.58899	1.53501		0.9834	0.1209	0.554033	0.23696		0.4771		21		-51.0562	0.908749	7.09756	1.78112		-1.64859
E999K		-60.1931	6.67527	45.2739	13.0833		0.8048	0.08925	0.605323	0.174927		0.9999		46		-17.9981	0.647294	4.34218	1.26867		-2.856	0.6473	4.34222	1.26868		0.258378		45		7.22491	0.349129	2.34203	0.684281		0.7824	0.03781	0.253637	0.0741062		0.0251		45		-52.2522	1.08455	8.33055	2.12567		-1.626
K1260E		-63.6438	8.33331	55.9015	16.333		1.056	0.1375	0.922378	0.269495		0.9999		45		-13.4303	1.0624	6.54909	2.08227		-4.33	1.084	6.68222	2.1246		0.0098		38		7.62018	0.343816	2.11943	0.673868		0.9193	0.04229	0.260693	0.0828869		0.3597		38		-47.7039	0.895834	7.8097	1.7558		-3.164
K1260Q		-93.6839	12.3548	81.9521	24.2149		1.015	0.1338	0.887529	0.262243		0.9999		44		-11.7283	1.96366	11.9445	3.84871		-0.8673	1.964	11.9465	3.84937		0.9999		37		8.83016	0.972606	5.91613	1.90627		1.11	0.1223	0.743922	0.239704		0.9999		37		-51.209	1.26582	10.0471	2.48096		-1.335
R1319L		-42.8041	5.15765	21.882	10.1088		0.3413	0.04112	0.174457	0.0805937		0.0011		18		-16.1903	1.51477	6.42662	2.96889		4.015	1.515	6.4276	2.96935		0.250099		18		7.95206	0.372007	1.57829	0.72912		1.205	0.05638	0.2392	0.110503		0.00742066		18		-60.0156	1.22852	7.86637	2.40786		-14.54
Q1479P		-33.7223	4.34798	22.1704	8.52188		0.4527	0.05834	0.297477	0.114344		0.0431		26		-11.8713	1.67193	7.84205	3.27692		2.28	1.448	6.79172	2.83803		0.5145		22		8.98239	0.57606	2.70196	1.12906		0.9777	0.0633	0.296903	0.124066		0.9999		22		-49.4039	2.60755	14.5182	5.1107		0.3432
I1537S/M1538I		-99.0054	12.4327	85.234	24.3675		0.7894	0.09913	0.679601	0.194291		0.387		47		-14.1137	0.839074	5.43782	1.64456		6.092	0.8391	5.43799	1.64461		0.000619398		42		7.2009	0.330693	2.14313	0.648146		1.091	0.05012	0.324815	0.0982334		0.0716101		42		-44.4685	1.32494	10.3481	2.59683		1.008
R1626Q		-87.8854	10.3968	74.248	20.3773		1.175	0.139	0.992659	0.272435		0.9999		51		-20.7099	0.96132	6.37668	1.88415		-5.568	0.9613	6.37654	1.88411		0.000462236		44		6.97693	0.339327	2.25084	0.665069		0.7556	0.03675	0.243772	0.0720287		0.0084		44		-47.8477	1.41069	11.1078	2.76491		2.779
S1780I		-55.715	5.48957	32.4767	10.7594		0.727	0.07163	0.423769	0.140392		0.823479		35		-13.9837	1.30144	7.58861	2.55077		2.182	1.301	7.58607	2.54991		0.5447		34		8.703	0.513655	2.9951	1.00675		1.165	0.06875	0.400878	0.134748		0.0679		34		-52.4402	1.66504	11.2929	3.26343		0.5034
M1879T		-128.165	16.4096	99.8154	32.1621		1.075	0.1376	0.836988	0.269691		0.9999		37		-10.9336	1.34211	7.35106	2.63049		1.773	1.342	7.35044	2.63027		0.9999		30		5.766	0.400813	2.19534	0.785579		0.9376	0.06518	0.357006	0.12775		0.9999		30		-36.1056	1.57933	10.9419	3.09544		7.351
E1880K		-60.9957	9.25576	59.9842	18.141		0.8327	0.1288	0.834719	0.252443		0.9999		42		-14.3454	1.33176	8.10076	2.6102		-2.465	0.8397	5.1077	1.64578		0.2575		37		7.24524	0.454977	2.76752	0.891739		0.7964	0.05088	0.309491	0.099723		0.067		37		-47.7651	1.38482	11.1648	2.7142		-0.4937
R1882L		-98.5705	7.63947	66.5994	14.9731		1.749	0.1551	1.35213	0.30399		0.1034		76		-8.13282	0.786897	6.53646	1.54229		0.3536	0.9017	7.49008	1.7673		0.7596		69		6.76446	0.260881	2.16704	0.511317		0.7665	0.03503	0.290981	0.0686575		0.0569		69		-37.4549	0.817087	7.96398	1.60146		6.759
R1882Q		-125.203	17.3001	108.039	33.9075		1.05	0.1451	0.906149	0.284391		0.9999		39		-9.70171	1.32967	7.75322	2.6061		3.005	1.33	7.75517	2.60675		0.392324		34		7.54732	0.48255	2.81372	0.94578		1.227	0.07847	0.457555	0.153798		0.0450205		34		-38.0319	1.1243	8.48828	2.20359		5.424
R853Q		-67.2436	9.61414	56.878	18.8434		0.6332	0.09053	0.535583	0.177436		0.008		35		-13.8027	0.95788	5.33325	1.87741		-1.696	0.9579	5.33336	1.87745		0.1052		31		7.96745	0.445402	2.4799	0.872973		1.067	0.05966	0.332173	0.116931		0.2366		31		-53.8643	1.00743	6.83275	1.97453		-3.865
D1050V		-125.007	23.6349	122.811	46.3236		2.469	0.4669	2.42608	0.915107		0.0160915		27		-7.1428	0.963418	4.41494	1.88827		4.392	0.9634	4.41485	1.88823		0.144157		21		8.05514	0.764615	3.5039	1.49862		1.037	0.0984	0.450925	0.19286		0.9999		21		-45.8375	1.33972	8.88673	2.62581		2.272
E1211K		ND	ND	ND	ND		ND	ND	ND	ND		ND		0		ND	ND	ND	ND		ND	ND	ND	ND		ND		0		ND	ND	ND	ND		ND	ND	ND	ND		ND		0		ND	ND	ND	ND		ND
K1422E		ND	ND	ND	ND		ND	ND	ND	ND		ND		0		ND	ND	ND	ND		ND	ND	ND	ND		ND		0		ND	ND	ND	ND		ND	ND	ND	ND		ND		0		ND	ND	ND	ND		ND
S1758R		ND	ND	ND	ND		ND	ND	ND	ND		ND		0		ND	ND	ND	ND		ND	ND	ND	ND		ND		0		ND	ND	ND	ND		ND	ND	ND	ND		ND		0		ND	ND	ND	ND		ND
A1773T		ND	ND	ND	ND		ND	ND	ND	ND		ND		0		ND	ND	ND	ND		ND	ND	ND	ND		ND		0		ND	ND	ND	ND		ND	ND	ND	ND		ND		0		ND	ND	ND	ND		ND
[truncated: 130 more columns]
